# Supplementary material for: Cytotoxic and Genotoxic Effects of Composite Resins on Cultured Human Gingival Fibroblasts
Source: Materials (Basel). 2021 Sep 11;14(18):5225. doi: 10.3390/ma14185225 (PMC8468467; doi:10.3390/ma14185225)
Supplement: Supplementary file 1 [file materials-14-05225-s001.zip]

Archive with 1 entries (1 files):
- materials-1347396-supplementary.pdf
